# Supplementary material for: The efficacy and safety of qiwei baizhu san in the treatment of type 2 diabetes mellitus: a systematic review and meta-analysis
Source: Front Pharmacol. 2025 Jan 7;15:1501990. doi: 10.3389/fphar.2024.1501990 (PMC11752898; doi:10.3389/fphar.2024.1501990)
Supplement: Supplementary file 1 [file Table2.xlsx]

## Sheet: Raw data
Title	Study	Sample size（T/C）	Gender（M/F）		Age		Course of disease		Treatment time	FBG				2hPG				HbA1c（%）				HOMA-IR				TG（mmol/L）				TC（mmol/L）				LDL-C（mmol/L）				HDL-C（mmol/L）				overall effective rate（%）
			T	C	T	C	T	C		T:pre-treatment	T:post-treatment	C:pre-treatment	C:post-treatment	T:pre-treatment	T:post-treatment	C:pre-treatment	C:post-treatment	T:pre-treatment	T:post-treatment	C:pre-treatment	C:post-treatment	T:pre-treatment	T:post-treatment	C:pre-treatment	C:post-treatment	T:pre-treatment	T:post-treatment	C:pre-treatment	C:post-treatment	T:pre-treatment	T:post-treatment	C:pre-treatment	C:post-treatment	T:pre-treatment	T:post-treatment	C:pre-treatment	C:post-treatment	T:pre-treatment	T:post-treatment	C:pre-treatment	C:post-treatment	T	C
Clinical Observation on Invigorating Spleen for Eliminating Dampness Method in the Treatment of Type 2 Diabetes and Its Influence on GLP-1 Level	Fan,2019	30/30	16/14	17/13	54.67	55.13	7.95±2.78	7.92±1.98	8 weeks	9.4±2.1	6.8±1.3	9.3±2.3	7.9±0.9	12.3±0.8	7.5±1.6	12.9±1.1	8.6±1.4	8.7±0.8	6.5±1.0	8.9±0.4	7.3±0.9	-	-	-	-	-	-	-	-	-	-	-	-	-	-	-	-	-	-	-	-	29（96.6）	24（80.0）
Invigorating spleen-yiqi for eliminating dampness method on GLP-1 in patients with type 2 diabetes mellitus (spleen deficiency with dampness)	He et al.,2014	30/30	16/14	12/18	56.33±7.96	55.66±7.61	5.02±4.06	5.22±4.07	8 weeks	8.87±0.96	6.27±0.66	8.83±0.95	7.09±0.66	12.76±2.09	7.43±0.72	12.92±1.99	8.67±1.07	8.11±0.80	6.28±0.56	8.02±0.95	7.37±0.31	-	-	-	-	-	-	-	-	-	-	-	-	-	-	-	-	-	-	-	-	26（86.6）	21（70.0）
Study on the clinical efficacy of Qiwei Baizhu San in the treatment of Wasting and thirst disorders	Li,2014	57/57	30/27	32/25	49.17±9.70	48.63±8.36	-	-	3 months	10.74±3.10	7.13±1.40	10.52±2.62	8.05±1.83	15.12±2.55	9.14±1.29	14.97±2.78	11.36±2.00	9.75±2.20	7.29±0.52	9.84±2.15	8.10±0.73	-	-	-	-	-	-	-	-	-	-	-	-	-	-	-	-	-	-	-	-	53（93.0）	45（78.9）
Clinical Observation of Qiweibazhi Powder Combined with Western Medicine in the Treatment of Obesity Diabetes Mellitus Type 2	Liang et al.,2023	40/40	19/21	18/22	54.23±5.17	53.86±5.24	12.87±2.57	12.41±2.36	1 month	9.1±1.4	5.4±1.6	8.9±1.1	7.4±1.5	16.0±2.3	7.8±1.4	16.0±2.3	11.5±2.1	7.7±1.5	5.3±1.1	7.9±1.8	6.2±1.2	-	-	-	-	-	-	-	-	-	-	-	-	-	-	-	-	-	-	-	-	38(95.0)	32(80.0)
Efficacy of Qiwei Baizhu San combined with conventional Western medicine in the treatment of patients with type 2 diabetes	Liao et al.,2024	40/40	21/19	24/16	34.82±8.11	35.17±8.24	5.09±1.28	4.89±1.17	10 days	9.68±1.12	5.77±0.84	9.71±1.03	6.49±0.98	11.80±2.21	6.11±0.74	11.71±2.14	8.41±1.17	-	-	-	-	-	-	-	-	-	-	-	-	-	-	-	-	-	-	-	-	-	-	-	-	39（97.5）	34（85）
Analysis of the Effect of Qiweibaizhu powder Modified and Subtracted as an Adjuvant Treatment on Diabetes with Deficiency of Both Qi and Yin	Lin,2022	40/40	23/17	22/18	67.55±6.78	67.16±6.52	6.89±2.74	6.72±2.54	30 days	10.36±2.77	6.10±1.12	10.35±2.87	7.26±1.23	15.41±3.77	8.10±2.03	15.32±3.54	12.02±2.45	8.95±1.39	6.35±0.56	8.97±1.44	7.36±0.87	-	-	-	-	-	-	-	-	-	-	-	-	-	-	-	-	-	-	-	-	38（95.0）	31（77.5）
Clinical observation of Qiwei Baizhu San combined with metformin in the treatment of asymptomatic hyperuricemia complicated with type 2 diabetes mellitus	Liu,2020	40/40	31/9	30/10	44.7±6.1	44.8±6.8	8.2±4.2	8.16±4.1	30 days	9.37±4.6	6.54±2.18	9.03±3.18	7.57±1.8	12.12±5.7	9.1±3.8	12.43±5.9	10.92±4.6	-	-	-	-	-	-	-	-	-	-	-	-	-	-	-	-	-	-	-	-	-	-	-	-	36（90.0）	29（72.5）
Observation of the clinical efficacy of Qiwei Baizhu San combined with hypoglycemic drugs in the treatment of spleen and stomach qi deficiency diabetes	Luo,2024	35/35	18/17	21/14	61.54±5.88	64.80±5.94	7.62±1.43	7.54±1.54	2 weeks	13.16±2.23	6.45±1.64	12.45±2.15	8.34±1.91	20.76±6.61	9.15±2.25	23.45±6.47	12.64±2.15	10.86±2.15	6.12±1.16	10.94±2.19	7.54±1.24	-	-	-	-	-	-	-	-	-	-	-	-	-	-	-	-	-	-	-	-	33（94.29）	30（85.71）
Clinical study on modified Qiwei Baizhu Powder combined with conventional therapy in the treatment of type 2 diabetes mellitus with abnormal lipid metabolism	Meng et al.,2022	48/48	22/26	23/25	54.52±7.08	54.36±7.15	7.15±2.05	7.16±2.03	3 months	8.19±2.32	6.32±1.02	8.13±2.35	7.04±1.07	11.76±3.24	9.14±2.16	11.72±3.16	10.08±2.33	8.64±1.82	5.82±0.86	8.73±1.86	6.53±1.00	-	-	-	-	3.58±0.91	3.00±0.37	3.56±0.93	3.19±0.54	6.27±1.13	4.30±0.85	6.23±1.15	4.78±0.94	3.20±0.85	2.60±0.71	3.19±0.65	2.95±0.44	1.52±0.96	2.07±0.63	1.50±0.47	1.82±0.55	45（93.8）	38（79.2）
An effective analysis of treating 84 cases of diabetes II with Qiwei Baizhu San	Niu,2014	84/83	47/37	45/38	56.4±9.7	56.3±7.2	-	5.3±3.1	60 days	8.20±1.55	6.17±0.29	8.10±1.50	6.73±0.48	10.35±2.14	8.22±1.31	10.31±2.10	9.15±1.63	8.31±1.52	6.28±0.37	8.25±1.48	6.89±0.52	-	-	-	-	-	-	-	-	-	-	-	-	-	-	-	-	-	-	-	-	81（96.43）	73（87.95）
Clinical observation on improving the insulin resistance of spleen deficiency type 2 diabetes mellitus with Jiawei Qiwei Baizhu San	Qian,2022	30/31	14/16	12/19	52.17±11.94	54.03±10.28	8.10±6.03	9.23±5.79	8 weeks	8.81±1.77	6.74±0.91	9.25±1.56	7.68±1.19	11.30±1.58	9.22±1.17	11.16±2.01	10.25±1.56	8.16±1.27	7.15±0.95	8.38±1.42	7.80±1.09	6.06±1.74	3.41±0.90	6.49±1.29	4.59±0.94	2.37±0.68	2.04±0.61	2.50±0.57	2.31±0.56	5.15±1.42	4.62±1.21	5.41±1.03	5.21±0.99	2.94±0.90	2.75±0.89	3.08±0.75	2.92±0.74	-	-	-	-	28（93.33）	24（77.42）
Exploration on the eff ects of fortune eupatorium herb combined with Qiwei Baizhu San on the treatment of patients with type 2 diabetes	Wang,2022	50/50	30/20	29/21	47.35±6.85	48.02±7.57	5.72±2.73	5.47±2.75	12 weeks	11.59±3.11	5.74±1.12	11.43±3.26	7.03±1.13	16.72±3.64	7.74±1.07	16.57±3.75	8.78±1.24	9.74±1.46	5.97±1.09	9.68±1.37	6.98±1.13	3.86±0.94	2.45±0.36	3.87±0.98	3.12±0.46	3.61±1.98	1.94±1.00	3.54±1.95	2.71±1.90	5.50±1.47	3.37±1.25	5.47±1.52	4.38±1.35	3.49±1.06	2.48±0.47	3.51±1.10	2.94±1.02	1.11±0.30	1.53±0.43	1.07±0.27	1.23±0.31	47（94.0）	39（78.0）
Based on the TLR4/NF-κB signaling pathway to observe the clinical efficacy of Qiwei Baizhu powder on type 2 diabetes	Wang,2023	32/29	15/17	17/12	54.59±7.56	50.86±8.38	10.50±5.81	9.66±4.83	4 weeks	8.63±1.52	5.97±0.48	7.90±1.77	6.24±0.73	-	-	-	-	-	-	-	-	8.68±1.71	4.98±0.53	8.08±1.77	5.77±0.86	-	-	-	-	-	-	-	-	-	-	-	-	-	-	-	-	30（93.75）	6（20.69）
Effect of Qiwei Baizhu Powder combined with Kangfuxin Liquid on postoperative wound healing in patients of type 2 diabetes mellitus with anal fistula complicated	Yang,2023	30/30	25/5	22/8	52.79±6.78	52.48±6.52	6.71±2.58	6.45±2.71	1 month	7.20±1.74	6.21±1.09	7.18±1.76	7.06±1.34	12.49±2.79	9.98±2.45	12.53±2.86	12.23±2.78	-	-	-	-	-	-	-	-	-	-	-	-	-	-	-	-	-	-	-	-	-	-	-	-	28（93.33）	22（73.33）

## Sheet: FPG
study	Mean_Exp	SD_Exp	n_Exp	Mean_Cotr	SD_Cotr	n_Cotr
Fan,2019	6.8	1.3	30	7.9	0.9	30
He et al.,2014	6.27	0.66	30	7.09	0.66	30
Li,2014	7.13	1.4	57	8.05	1.83	57
Liang et al.,2023	5.4	1.6	40	7.4	1.5	40
Liao et al.,2024	5.77	0.84	40	6.49	0.98	40
Liu,2020	6.54	2.18	40	7.57	1.8	40
Luo,2024	6.45	1.64	35	8.34	1.91	35
Meng et al.,2022	6.32	1.02	48	7.04	1.07	48
Niu,2014	6.17	0.29	84	6.73	0.48	83
Qian,2022	6.74	0.91	30	7.68	1.19	31
Wang,2022	5.74	1.12	50	7.03	1.13	50
Wang,2023	5.97	0.48	32	6.24	0.73	29
Yang,2023	6.21	1.09	30	7.06	1.34	30
Lin,2022	6.1	1.12	40	7.26	1.23	40

## Sheet: 2hPG
study	Mean_Exp	SD_Exp	n_Exp	Mean_Cotr	SD_Cotr	n_Cotr
Fan,2019	7.5	1.6	30	8.6	1.4	30
He et al.,2014	7.43	0.72	30	8.67	1.07	30
Li,2014	9.14	1.29	57	11.36	2	57
Liang et al.,2023	7.8	1.4	40	11.5	2.1	40
Liao et al.,2024	6.11	0.74	40	8.41	1.17	40
Liu,2020	9.1	3.8	40	10.92	4.6	40
Luo,2024	9.15	2.25	35	12.64	2.15	35
Meng et al.,2022	9.14	2.16	48	10.08	2.33	48
Niu,2014	8.22	1.31	84	9.15	1.63	83
Qian,2022	9.22	1.17	30	10.25	1.56	31
Wang,2022	7.74	1.07	50	8.78	1.24	50
Yang,2023	9.98	2.45	30	12.23	2.78	30
Lin,2022	8.1	2.03	40	12.02	2.45	40

## Sheet: HbA1c(%)
study	Mean_Exp	SD_Exp	n_Exp	Mean_Cotr	SD_Cotr	n_Cotr
Fan,2019	6.5	1	30	7.3	0.9	30
He et al.,2014	6.28	0.56	30	7.37	0.31	30
Li,2014	7.29	0.52	57	8.1	0.73	57
Liang et al.,2023	5.3	1.1	40	6.2	1.2	40
Luo,2024	6.12	1.16	35	7.54	1.24	35
Meng et al.,2022	5.82	0.86	48	6.53	1	48
Niu,2014	6.28	0.37	84	6.89	0.52	83
Qian,2022	7.15	0.95	30	7.8	1.09	31
Wang,2022	5.97	1.09	50	6.98	1.13	50
Lin,2022	6.35	0.56	40	7.36	0.87	40

## Sheet: HOMA-IR
study	Mean_Exp	SD_Exp	n_Exp	Mean_Cotr	SD_Cotr	n_Cotr
Qian,2022	3.41	0.9	30	4.59	0.94	31
Wang,2022	2.45	0.36	50	3.12	0.46	50
Wang,2023	4.98	0.53	32	5.77	0.86	29

## Sheet: TC
study	Mean_Exp	SD_Exp	n_Exp	Mean_Cotr	SD_Cotr	n_Cotr
Meng et al.,2022	4.3	0.85	48	4.78	0.94	48
Qian,2022	4.62	1.21	30	5.21	0.99	31
Wang,2022	3.37	1.25	50	4.38	1.35	50

## Sheet: TG
study	Mean_Exp	SD_Exp	n_Exp	Mean_Cotr	SD_Cotr	n_Cotr
Meng et al.,2022	3	0.37	48	3.19	0.54	48
Qian,2022	2.04	0.61	30	2.31	0.56	31
Wang,2022	1.94	1	50	2.71	1.9	50

## Sheet: LDL-C
study	Mean_Exp	SD_Exp	n_Exp	Mean_Cotr	SD_Cotr	n_Cotr
Meng et al.,2022	2.6	0.71	48	2.95	0.44	48
Qian,2022	2.75	0.89	30	2.92	0.74	31
Wang,2022	2.48	0.47	50	2.94	1.02	50

## Sheet: HDL-C
study	Mean_Exp	SD_Exp	n_Exp	Mean_Cotr	SD_Cotr	n_Cotr
Meng et al.,2022	2.07	0.63	48	1.82	0.55	48
Wang,2022	1.53	0.43	50	1.23	0.31	50

## Sheet: Effective rate
study	event_Exp	n_Exp	event_Cotr	n_Cotr
Fan,2019	29	30	24	30
He et al.,2014	26	30	21	30
Li,2014	53	57	45	57
Liang et al.,2023	38	40	32	40
Liao et al.,2024	39	40	34	40
Lin,2022	38	40	31	40
Liu,2020	36	40	29	40
Luo,2024	33	35	30	35
Meng et al.,2022	45	48	38	48
Niu,2014	81	84	73	83
Qian,2022	28	30	24	31
Wang,2022	47	50	39	50
Wang,2023	30	32	6	29
Yang,2023	28	30	22	30

[truncated: 1 more sheets: Adverse event rate]
